# Supplementary material for: Phospholipid composition in small airway lining fluid among tunnel construction workers exposed to respirable crystalline silica
Source: Lipids Health Dis. 2025 Dec 11;24:382. doi: 10.1186/s12944-025-02790-5 (PMC12699859; doi:10.1186/s12944-025-02790-5)
Supplement: Supplementary file 1 — Additional file 1. Additional file 1.xls, A list of mass transitions and the internal standard used for each analyte with corresponding lipid category, lipid class and subclass as provided by LipidMaps (https://www.lipidmaps.org/) [file 12944_2025_2790_MOESM1_ESM.xlsx]

## Sheet: MRM table
	Confirmation ions were analysed and used for lipid confirmation and isotope correction but not shown in this table.
Lipid_nr	Lipid (Lipid Maps)	Peak Name	Chromatography HILIC_Column_SKU:186009505 RP_Column_SKU:186002878	RT (min)	Molecular Ion	MS1 (m/z)	MS2 (m/z)	Internal Standard (Avanti SPLASH 330707)	Subclass (lipid maps)	Lipid Class (lipid maps)	Category (lipid maps)
1	GlcCer(d18:1/16:0)	HexCer-d18_1-16_0-1	HILIC_Amide	0.8247	[M+H]+	700.572	264.269	xPG-15_0-18_1-288_1	Simple Glc series	Neutral glycosphingolipids	Sphingolipids
2	GlcCer(d18:1/18:0)	HexCer-d18_1-18_0-1	HILIC_Amide	0.806	[M+H]+	728.604	264.269	xPG-15_0-18_1-288_1	Simple Glc series	Neutral glycosphingolipids	Sphingolipids
3	GlcCer(d18:1/20:0)	HexCer-d18_1-20_0-1	HILIC_Amide	0.7874	[M+H]+	756.635	264.269	xPG-15_0-18_1-288_1	Simple Glc series	Neutral glycosphingolipids	Sphingolipids
4	GlcCer(d18:1/22:0)	HexCer-d18_1-22_0-1	HILIC_Amide	0.7715	[M+H]+	784.666	264.269	xPG-15_0-18_1-288_1	Simple Glc series	Neutral glycosphingolipids	Sphingolipids
	SM(d18:1_18:1(d9))	xSM-d18_1-18_1_1	HILIC_Amide	1.75	[M+H]+	738.7	184.1	SM Internal Standard
5	SM(d18:1_12:0)	SM-d18_1-12_0-1	HILIC_Amide	1.8468	[M+H]+	647.512	184.073	xSM-d18_1-18_1_1	Sphingomyelin (ceramide phosphocholines)	Phosphosphingolipids	Sphingolipids
6	SM(d18:1_14:0)	SM-d18_1-14_0-1	HILIC_Amide	1.8178	[M+H]+	675.544	184.073	xSM-d18_1-18_1_1	Sphingomyelin (ceramide phosphocholines)	Phosphosphingolipids	Sphingolipids
7	SM(d18:1_14:1)	SM-d18_1-14_1-1	HILIC_Amide	1.823	[M+H]+	673.528	184.073	xSM-d18_1-18_1_1	Sphingomyelin (ceramide phosphocholines)	Phosphosphingolipids	Sphingolipids
8	SM(d18:1_16:0)	SM-d18_1-16_0-1	HILIC_Amide	1.7887	[M+H]+	703.575	184.073	xSM-d18_1-18_1_1	Sphingomyelin (ceramide phosphocholines)	Phosphosphingolipids	Sphingolipids
9	SM(d18:1_16:1)	SM-d18_1-16_1-1	HILIC_Amide	1.7939	[M+H]+	701.559	184.073	xSM-d18_1-18_1_1	Sphingomyelin (ceramide phosphocholines)	Phosphosphingolipids	Sphingolipids
10	SM(d18:1_17:0)	SM-d18_1-17_0-1	HILIC_Amide	1.7782	[M+H]+	717.591	184.073	xSM-d18_1-18_1_1	Sphingomyelin (ceramide phosphocholines)	Phosphosphingolipids	Sphingolipids
11	SM(d18:1_18:0)	SM-d18_1-18_0-1	HILIC_Amide	1.7625	[M+H]+	731.606	184.073	xSM-d18_1-18_1_1	Sphingomyelin (ceramide phosphocholines)	Phosphosphingolipids	Sphingolipids
12	SM(d18:1_18:1)	SM-d18_1-18_1-1	HILIC_Amide	1.765	[M+H]+	729.591	184.073	xSM-d18_1-18_1_1	Sphingomyelin (ceramide phosphocholines)	Phosphosphingolipids	Sphingolipids
	PC(18:1(d7)_0:0)	xLPC-18_1-1	HILIC_Amide	1.9	[M+H]+	529.4	184.1	LPC Internal Standard
	PC(18:1(d7)_0:0)	xLPC-18_1-2	HILIC_Amide	1.99	[M+H]+	529.4	184.1	LPC Internal Standard
13	PC(16:0_0:0)	LPC-16_0-1	HILIC_Amide	1.9362	[M+H]+	496.3	184.1	xLPC-18_1-2	Monoacylglycerophosphocholines	Glycerophosphocolines	Glycerophospholipids
14	PC(0:0_16:0)	LPC-16_0-2	HILIC_Amide	2.0189	[M+H]+	496.3	184.1	xLPC-18_1-2	Monoacylglycerophosphocholines	Glycerophosphocolines	Glycerophospholipids
15	PC(16:1_0:0)	LPC-16_1-1	HILIC_Amide	1.9548	[M+H]+	494.324	184.073	xLPC-18_1-2	Monoacylglycerophosphocholines	Glycerophosphocolines	Glycerophospholipids
16	PC(16:1_0:0)	LPC-16_1-2	HILIC_Amide	2.0401	[M+H]+	494.324	184.073	xLPC-18_1-2	Monoacylglycerophosphocholines	Glycerophosphocolines	Glycerophospholipids
17	PC(18:0_0:0)	LPC-18_0-1	HILIC_Amide	1.8889	[M+H]+	524.371	184.073	xLPC-18_1-2	Monoacylglycerophosphocholines	Glycerophosphocolines	Glycerophospholipids
18	PC(0:0_18:0)	LPC-18_0-2	HILIC_Amide	1.9689	[M+H]+	524.371	184.073	xLPC-18_1-2	Monoacylglycerophosphocholines	Glycerophosphocolines	Glycerophospholipids
19	PC(18:1_0:0)	LPC-18_1-1	HILIC_Amide	1.9021	[M+H]+	522.355	184.073	xLPC-18_1-2	Monoacylglycerophosphocholines	Glycerophosphocolines	Glycerophospholipids
20	PC(18:1_0:0)	LPC-18_1-2	HILIC_Amide	1.9848	[M+H]+	522.355	184.073	xLPC-18_1-2	Monoacylglycerophosphocholines	Glycerophosphocolines	Glycerophospholipids
21	PC(18:2_0:0)	LPC-18_2-1	HILIC_Amide	1.926	[M+H]+	520.34	184.073	xLPC-18_1-2	Monoacylglycerophosphocholines	Glycerophosphocolines	Glycerophospholipids
22	PC(18:2_0:0)	LPC-18_2-2	HILIC_Amide	2.0059	[M+H]+	520.34	184.073	xLPC-18_1-2	Monoacylglycerophosphocholines	Glycerophosphocolines	Glycerophospholipids
	PE(18:1(d7)_0:0)	xLPE-18_1-1	HILIC_Amide	2.06	[M+H]+	487.3	346.3	LPE Internal Standard
	PE(18:1(d7)_0:0)	xLPE-18_1-2	HILIC_Amide	.	[M+H]+	487.3	346.3	LPE Internal Standard
23	PE (O-2:0_18:1)	PE O-2:0a/18:1	HILIC_Amide	1.7766	[M+H]+	508.34	367.321	xLPE-18_1-1	Monoacylglycerophosphoethanolamines	Glycerophosphoethanolamines	Glycerophospholipids
24	PE (O-2:0_18:2)	PE O-2:0a/18:2	HILIC_Amide	1.7951	[M+H]+	506.324	365.305	xLPE-18_1-1	Monoacylglycerophosphoethanolamines	Glycerophosphoethanolamines	Glycerophospholipids
25	PE (O-2:0_20:1)	PE O-2:0a/20:1	HILIC_Amide	1.7427	[M+H]+	536.371	395.352	xLPE-18_1-1	Monoacylglycerophosphoethanolamines	Glycerophosphoethanolamines	Glycerophospholipids
26	PE (O-2:0_20:4)	PE O-2:0a/20:4	HILIC_Amide	1.7666	[M+H]+	530.324	389.305	xLPE-18_1-1	Monoacylglycerophosphoethanolamines	Glycerophosphoethanolamines	Glycerophospholipids
	PE(15:0/18:1(d7)	xPE-15_0-18_1-288_1	HILIC_Amide	1.48	[M-H]-	709.6	288.3	PE Internal Standard
27	PE(14:0_18:1)	PE-14_0-18_1-281_1	HILIC_Amide	1.5014	[M-H]-	688.492	281.249	xPE-15_0-18_1-288_1	Diacylglycerophosphoethanolamines	Glycerophosphoethanolamines	Glycerophospholipids
28	PE(16:0_16:1)	PE-16_0-16_1-253_1	HILIC_Amide	1.49	[M-H]-	688.492	253.217	xPE-15_0-18_1-288_1	Diacylglycerophosphoethanolamines	Glycerophosphoethanolamines	Glycerophospholipids
29	PE(16:0_18:1)	PE-16_0-18_1-281_1	HILIC_Amide	1.4735	[M-H]-	716.524	281.249	xPE-15_0-18_1-288_1	Diacylglycerophosphoethanolamines	Glycerophosphoethanolamines	Glycerophospholipids
30	PE(16:0_18:2)	PE-16_0-18_2-279_1	HILIC_Amide	1.4789	[M-H]-	714.508	279.233	xPE-15_0-18_1-288_1	Diacylglycerophosphoethanolamines	Glycerophosphoethanolamines	Glycerophospholipids
31	PE(16:0_20:4)	PE-16_0-20_4-303_1	HILIC_Amide	1.4389	[M-H]-	738.508	303.233	xPE-15_0-18_1-288_1	Diacylglycerophosphoethanolamines	Glycerophosphoethanolamines	Glycerophospholipids
32	PE(16:1_18:0)	PE-16_1-18_0-283_1	HILIC_Amide	1.4675	[M-H]-	716.524	283.264	xPE-15_0-18_1-288_1	Diacylglycerophosphoethanolamines	Glycerophosphoethanolamines	Glycerophospholipids
33	PE(16:1_18:1)	PE-16_1-18_1-253_1	HILIC_Amide	1.47	[M-H]-	714.508	253.217	xPE-15_0-18_1-288_1	Diacylglycerophosphoethanolamines	Glycerophosphoethanolamines	Glycerophospholipids
34	PE(18:0_18:1)	PE-18_0-18_1-281_1	HILIC_Amide	1.4512	[M-H]-	744.555	281.249	xPE-15_0-18_1-288_1	Diacylglycerophosphoethanolamines	Glycerophosphoethanolamines	Glycerophospholipids
35	PE(18:0_18:1)	PE-18_0-18_2-279_1	HILIC_Amide	1.4568	[M-H]-	742.539	279.233	xPE-15_0-18_1-288_1	Diacylglycerophosphoethanolamines	Glycerophosphoethanolamines	Glycerophospholipids
36	PE(18:0_20:4)	PE-18_0-20_4-303_1	HILIC_Amide	1.4198	[M-H]-	766.539	303.233	xPE-15_0-18_1-288_1	Diacylglycerophosphoethanolamines	Glycerophosphoethanolamines	Glycerophospholipids
37	PE(18:1_18:1)	PE-18_1-18_1-281_1	HILIC_Amide	1.4482	[M-H]-	742.539	281.249	xPE-15_0-18_1-288_1	Diacylglycerophosphoethanolamines	Glycerophosphoethanolamines	Glycerophospholipids
38	PE(18:1_18:2)	PE-18_1-18_2-279_1	HILIC_Amide	1.4536	[M-H]-	740.524	279.233	xPE-15_0-18_1-288_1	Diacylglycerophosphoethanolamines	Glycerophosphoethanolamines	Glycerophospholipids
39	PE(18:1_20:4)	PE-18_1-20_4-303_1	HILIC_Amide	1.4196	[M-H]-	764.524	303.233	xPE-15_0-18_1-288_1	Diacylglycerophosphoethanolamines	Glycerophosphoethanolamines	Glycerophospholipids
	PI(15:0/18:1(d7))	xPI-15_0-18_1-288_1	HILIC_Amide	2.2	[M-H]-	828.6	288.3	PI Internal Standard
40	PI(16:0_18:1)	PI-16_0-18_1-255_1	HILIC_Amide	2.1875	[M-H]-	835.534	255.233	xPI-15_0-18_1-288_1	Diacylglycerophosphoinositol	Glycerophosphoinositols	Glycerophospholipids
41	PI(18:0_18:1)	PI-18_0-18_1-283_1	HILIC_Amide	2.1618	[M-H]-	863.566	281.264	xPI-15_0-18_1-288_1	Diacylglycerophosphoinositol	Glycerophosphoinositols	Glycerophospholipids
42	PI(18:0_20:4)	PI-18_0-20_4-283_1	HILIC_Amide	2.1145	[M-H]-	885.55	283.264	xPI-15_0-18_1-288_1	Diacylglycerophosphoinositol	Glycerophosphoinositols	Glycerophospholipids
43	PI(18:1_18:1)	PI-18_1-18_1-281_1	HILIC_Amide	2.1585	[M-H]-	861.55	281.249	xPI-15_0-18_1-288_1	Diacylglycerophosphoinositol	Glycerophosphoinositols	Glycerophospholipids
	PG(15:0/18:1(d7))	xPG-15_0-18_1-288_1	HILIC_Amide	1.06	[M-H]-	740.6	288.3	PG Internal Standard
44	PG(14:0_16:0)	PG-14_0-16_0-227_1	HILIC_Amide	1.0938	[M-H]-	693.471	227.202	xPG-15_0-18_1-288_1	Diacylglycerophosphoglycerols	Glycerophosphoglycerols	Glycerophospholipids
45	PG(16:0_16:0)	PG-16_0-16_0-255_1	HILIC_Amide	1.0756	[M-H]-	721.503	255.233	xPG-15_0-18_1-288_1	Diacylglycerophosphoglycerols	Glycerophosphoglycerols	Glycerophospholipids
46	PG(16:0_16:1)	PG-16_0-16_1-253_1	HILIC_Amide	1.0728	[M-H]-	719.487	253.217	xPG-15_0-18_1-288_1	Diacylglycerophosphoglycerols	Glycerophosphoglycerols	Glycerophospholipids
47	PG(16:0_18:0)	PG-16_0-18_0-255_1	HILIC_Amide	1.0581	[M-H]-	749.534	255.233	xPG-15_0-18_1-288_1	Diacylglycerophosphoglycerols	Glycerophosphoglycerols	Glycerophospholipids
48	PG(16:0_18:1)	PG-16_0-18_1-281_1	HILIC_Amide	1.0526	[M-H]-	747.518	281.249	xPG-15_0-18_1-288_1	Diacylglycerophosphoglycerols	Glycerophosphoglycerols	Glycerophospholipids
49	PG(16:0_18:2)	PG-16_0-18_2-279_1	HILIC_Amide	1.0575	[M-H]-	745.503	279.233	xPG-15_0-18_1-288_1	Diacylglycerophosphoglycerols	Glycerophosphoglycerols	Glycerophospholipids
50	PG(16:1_18:0)	PG-16_1-18_0-253_1	HILIC_Amide	1.0498	[M-H]-	747.518	253.217	xPG-15_0-18_1-288_1	Diacylglycerophosphoglycerols	Glycerophosphoglycerols	Glycerophospholipids
51	PG(16:1_18:1)	PG-16_1-18_1-253_1	HILIC_Amide	1.052	[M-H]-	745.503	253.217	xPG-15_0-18_1-288_1	Diacylglycerophosphoglycerols	Glycerophosphoglycerols	Glycerophospholipids
52	PG(18:0_18:1)	PG-18_0-18_1-281_1	HILIC_Amide	1.0324	[M-H]-	775.55	281.249	xPG-15_0-18_1-288_1	Diacylglycerophosphoglycerols	Glycerophosphoglycerols	Glycerophospholipids
53	PG(18:0_18:2)	PG-18_0-18_2-279_1	HILIC_Amide	1.0401	[M-H]-	773.534	279.233	xPG-15_0-18_1-288_1	Diacylglycerophosphoglycerols	Glycerophosphoglycerols	Glycerophospholipids
54	PG(18:0_20:4)	PG-18_0-20_4-303_1	HILIC_Amide	1.0036	[M-H]-	797.5	283.264	xPG-15_0-18_1-288_1	Diacylglycerophosphoglycerols	Glycerophosphoglycerols	Glycerophospholipids
55	PG(18:1_18:1)	PG-18_1-18_1-281_1	HILIC_Amide	1.0322	[M-H]-	773.534	281.249	xPG-15_0-18_1-288_1	Diacylglycerophosphoglycerols	Glycerophosphoglycerols	Glycerophospholipids
56	PG(18:1_18:2)	PG-18_1-18_2-279_1	HILIC_Amide	1.0372	[M-H]-	771.518	279.233	xPG-15_0-18_1-288_1	Diacylglycerophosphoglycerols	Glycerophosphoglycerols	Glycerophospholipids
	PC(15:0/18:1(d7))	xPCneg-15_0-18_1-288_1	RP_C8	2.14	[M-OAc]-	811.6	288.3	PC Internal Standard
57	PON-PC	PC16:0_9:0al	RP_C8	0.68	[M-OAc]-	708.446	171	xPCneg-15_0-18_1-288_1	Oxidized glycerophosphocholines	Oxidized glycerophospholipids	Glycerophospholipids
58	PC(14:0_14:0)	PC 14_0-14_0	RP_C8	1.4643	[M-OAc]-	736.513	227.202	xPCneg-15_0-18_1-288_1	Diacylglycerophosphocholines	Glycerophosphocholines	Glycerophospholipids
59	PC(14:0_16:0)	PC 14_0-16_0	RP_C8	1.8351	[M-OAc]-	764.545	227.202	xPCneg-15_0-18_1-288_1	Diacylglycerophosphocholines	Glycerophosphocholines	Glycerophospholipids
60	PC(14:0_16:1)	PC 14_0-16_1	RP_C8	1.5336	[M-OAc]-	762.529	253.217	xPCneg-15_0-18_1-288_1	Diacylglycerophosphocholines	Glycerophosphocholines	Glycerophospholipids
61	PC(14:0_18:0)	PC 14_0-18_0	RP_C8	2.3215	[M-OAc]-	792.576	227.202	xPCneg-15_0-18_1-288_1	Diacylglycerophosphocholines	Glycerophosphocholines	Glycerophospholipids
62	PC(14:0_18:1)	PC 14_0-18_1	RP_C8	1.9228	[M-OAc]-	790.56	281.249	xPCneg-15_0-18_1-288_1	Diacylglycerophosphocholines	Glycerophosphocholines	Glycerophospholipids
63	PC(14:0_18:2)	PC 14_0-18_2	RP_C8	1.6004	[M-OAc]-	788.545	279.233	xPCneg-15_0-18_1-288_1	Diacylglycerophosphocholines	Glycerophosphocholines	Glycerophospholipids
64	PC(14:1_16:0)	PC 14_1-16_0	RP_C8	1.5475	[M-OAc]-	762.529	225.186	xPCneg-15_0-18_1-288_1	Diacylglycerophosphocholines	Glycerophosphocholines	Glycerophospholipids
65	PC(15:0_16:0)	PC 15_0-16_0	RP_C8	2.0508	[M-OAc]-	778.56	241.217	xPCneg-15_0-18_1-288_1	Diacylglycerophosphocholines	Glycerophosphocholines	Glycerophospholipids
66	PC(15:0_18:1)	PC 15_0-18_1	RP_C8	2.1452	[M-OAc]-	804.576	241.217	xPCneg-15_0-18_1-288_1	Diacylglycerophosphocholines	Glycerophosphocholines	Glycerophospholipids
67	PC(16:0_16:0)	PC 16_0-16_0	RP_C8	2.2991	[M-OAc]-	792.576	255.233	xPCneg-15_0-18_1-288_1	Diacylglycerophosphocholines	Glycerophosphocholines	Glycerophospholipids
68	PC(16:0_16:1)	PC 16_0-16_1	RP_C8	1.929	[M-OAc]-	790.56	253.217	xPCneg-15_0-18_1-288_1	Diacylglycerophosphocholines	Glycerophosphocholines	Glycerophospholipids
69	PC(16:0_17:0)	PC 16_0-17_0	RP_C8	2.5084	[M-OAc]-	806.592	269.249	xPCneg-15_0-18_1-288_1	Diacylglycerophosphocholines	Glycerophosphocholines	Glycerophospholipids
70	PC(16:0_17:1)	PC 16_0-17_1	RP_C8	2.165	[M-OAc]-	804.576	267.233	xPCneg-15_0-18_1-288_1	Diacylglycerophosphocholines	Glycerophosphocholines	Glycerophospholipids
71	PC(16:0_17:1)	PC 16_0-17_1 (1)	RP_C8	2.3688	[M-OAc]-	804.576	267.233	xPCneg-15_0-18_1-288_1	Diacylglycerophosphocholines	Glycerophosphocholines	Glycerophospholipids
72	PC(16:0_18:0)	PC 16_0-18_0	RP_C8	2.8779	[M-OAc]-	820.607	255.2	xPCneg-15_0-18_1-288_1	Diacylglycerophosphocholines	Glycerophosphocholines	Glycerophospholipids
73	PC(16:0_18:1)	PC 16_0-18_1	RP_C8	2.407	[M-OAc]-	818.592	281.249	xPCneg-15_0-18_1-288_1	Diacylglycerophosphocholines	Glycerophosphocholines	Glycerophospholipids
74	PC(16:0_18:2)	PC 16_0-18_2	RP_C8	2.002	[M-OAc]-	816.576	279.2	xPCneg-15_0-18_1-288_1	Diacylglycerophosphocholines	Glycerophosphocholines	Glycerophospholipids
75	PC(16:0_18:3)	PC 16_0-18_3	RP_C8	1.6888	[M-OAc]-	814.56	277.217	xPCneg-15_0-18_1-288_1	Diacylglycerophosphocholines	Glycerophosphocholines	Glycerophospholipids
76	PC(16:0_18:3)	PC 16_0-18_3 (1)	RP_C8	1.7818	[M-OAc]-	814.56	277.217	xPCneg-15_0-18_1-288_1	Diacylglycerophosphocholines	Glycerophosphocholines	Glycerophospholipids
77	PC(16:0_20:4)	PC 16_0-20_4	RP_C8	1.9529	[M-OAc]-	840.576	303.233	xPCneg-15_0-18_1-288_1	Diacylglycerophosphocholines	Glycerophosphocholines	Glycerophospholipids
78	PC(16:0_20:5)	PC 16_0-20_5	RP_C8	1.6589	[M-OAc]-	838.56	301.217	xPCneg-15_0-18_1-288_1	Diacylglycerophosphocholines	Glycerophosphocholines	Glycerophospholipids
79	PC(16:0_22:6)	PC 16_0-22_6	RP_C8	1.8014	[M-OAc]-	864.576	327.233	xPCneg-15_0-18_1-288_1	Diacylglycerophosphocholines	Glycerophosphocholines	Glycerophospholipids
80	PC(16:1_16:1)	PC 16_1-16_1	RP_C8	1.6351	[M-OAc]-	788.545	253.217	xPCneg-15_0-18_1-288_1	Diacylglycerophosphocholines	Glycerophosphocholines	Glycerophospholipids
81	PC(16:1_18:0)	PC 16_1-18_0	RP_C8	2.4266	[M-OAc]-	818.592	253.217	xPCneg-15_0-18_1-288_1	Diacylglycerophosphocholines	Glycerophosphocholines	Glycerophospholipids
82	PC(16:1_18:1)	PC 16_1-18_1	RP_C8	2.0132	[M-OAc]-	816.576	253.217	xPCneg-15_0-18_1-288_1	Diacylglycerophosphocholines	Glycerophosphocholines	Glycerophospholipids
83	PC(16:1_18:2)	PC 16_1-18_2	RP_C8	1.6716	[M-OAc]-	814.56	279.233	xPCneg-15_0-18_1-288_1	Diacylglycerophosphocholines	Glycerophosphocholines	Glycerophospholipids
84	PC(18:0_18:1)	PC 18_0-18_1	RP_C8	3.009	[M-OAc]-	846.623	281.249	xPCneg-15_0-18_1-288_1	Diacylglycerophosphocholines	Glycerophosphocholines	Glycerophospholipids
85	PC(18:0_18:2)	PC 18_0-18_2	RP_C8	2.5223	[M-OAc]-	844.607	279.233	xPCneg-15_0-18_1-288_1	Diacylglycerophosphocholines	Glycerophosphocholines	Glycerophospholipids
86	PC(18:0_20:4)	PC 18_0-20_4	RP_C8	2.4617	[M-OAc]-	868.607	303.233	xPCneg-15_0-18_1-288_1	Diacylglycerophosphocholines	Glycerophosphocholines	Glycerophospholipids
87	PC(18:1_18:1)	PC 18_1-18_1	RP_C8	2.5107	[M-OAc]-	844.607	281.249	xPCneg-15_0-18_1-288_1	Diacylglycerophosphocholines	Glycerophosphocholines	Glycerophospholipids
88	PC(18:1_18:2)	PC 18_1-18_2	RP_C8	2.088	[M-OAc]-	842.592	279.233	xPCneg-15_0-18_1-288_1	Diacylglycerophosphocholines	Glycerophosphocholines	Glycerophospholipids
89	PC(18:1_20:4)	PC 18_1-20_4	RP_C8	2.0443	[M-OAc]-	866.592	303.233	xPCneg-15_0-18_1-288_1	Diacylglycerophosphocholines	Glycerophosphocholines	Glycerophospholipids
90	PC(18:2_18:2)	PC 18_2-18_2	RP_C8	1.7334	[M-OAc]-	840.6	279.233	xPCneg-15_0-18_1-288_1	Diacylglycerophosphocholines	Glycerophosphocholines	Glycerophospholipids
91	PC(O-16:0_16:0)	PC-16_0e-16_0	RP_C8	2.619	[M-OAc]-	778.597	255.233	xPCneg-15_0-18_1-288_1	Diacylglycerophosphocholines	Glycerophosphocholines	Glycerophospholipids
92	PC(P-16:0_16:0)	PC-16_0p-16_0	RP_C8	2.588	[M-OAc]-	776.581	255.233	xPCneg-15_0-18_1-288_1	Diacylglycerophosphocholines	Glycerophosphocholines	Glycerophospholipids
93		PC16:0_7:0al	RP_C8	0.63	[M-OAc]-	680.4	143	xPCneg-15_0-18_1-288_1	Oxidized glycerophosphocholines	Oxidized glycerophospholipids	Glycerophospholipids
94		PC 16.0_8:0al	RP_C8	0.9565	[M-OAc]-	694.4	157	xPCneg-15_0-18_1-288_1	Oxidized glycerophosphocholines	Oxidized glycerophospholipids	Glycerophospholipids
95		PC18:0_9:0al	RP_C8	0.69	[M-OAc]-	736.4	171	xPCneg-15_0-18_1-288_1	Oxidized glycerophosphocholines	Oxidized glycerophospholipids	Glycerophospholipids
